# Supplementary material for: Odd-Numbered Agaro-Oligosaccharides Produced by α-Neoagaro-Oligosaccharide Hydrolase Exert Antioxidant Activity in Human Dermal Fibroblasts
Source: Mar Drugs. 2024 Nov 3;22(11):495. doi: 10.3390/md22110495 (PMC11595537; doi:10.3390/md22110495)
Supplement: Supplementary file 1 [file marinedrugs-22-00495-s001.zip]

Archive with 1 entries (1 files):
- marinedrugs-3268251-supplementary.pdf
